# Supplementary material for: Sex-Sparing Robot-Assisted Radical Cystectomy with Intracorporeal Padua Ileal Neobladder in Female: Surgical Technique, Perioperative, Oncologic and Functional Outcomes
Source: J Clin Med. 2020 Feb 20;9(2):577. doi: 10.3390/jcm9020577 (PMC7073846; doi:10.3390/jcm9020577)
Supplement: Supplementary file 1 [file jcm-09-00577-s001.zip]

Archive with 6 entries (6 files):
- Supplementary Figure S1.jpg
- Supplementary Table S1.docx
- Supplementary Table S2.docx
- Supplementary Table S3.docx
- Supplementary Table S4.docx
- Supplementary Table S5.docx
